# Supplementary material for: From Safety Evaluation to Influencing Factors Analysis: A Comprehensive Investigation on Ocular Irritation of Baby Bath Products
Source: Toxics. 2025 Nov 3;13(11):948. doi: 10.3390/toxics13110948 (PMC12656482; doi:10.3390/toxics13110948)
Supplement: Supplementary file 1 [file toxics-13-00948-s001.zip]

Archive with 1 entries (1 files):
- toxics-3945744-supplementary.pdf
